# Supplementary material for: Influence of Single-Nucleotide Polymorphisms on Vitamin D Receptor Expression in Periodontal Ligament Fibroblasts as a Response to Orthodontic Compression
Source: Int J Mol Sci. 2022 Dec 15;23(24):15948. doi: 10.3390/ijms232415948 (PMC9787981; doi:10.3390/ijms232415948)
Supplement: Supplementary file 1 [file ijms-23-15948-s001.zip]

Archive with 1 entries (1 files):
- ijms-2054817-supplementary.xlsx
