# Supplementary material for: Influence of Single-Nucleotide Polymorphisms on Vitamin D Receptor Expression in Periodontal Ligament Fibroblasts as a Response to Orthodontic Compression
Source: Int J Mol Sci. 2022 Dec 15;23(24):15948. doi: 10.3390/ijms232415948 (PMC9787981; doi:10.3390/ijms232415948)
Supplement: Supplementary file 1 [file ijms-23-15948-s001.zip › ijms-2054817-supplementary.xlsx]

## Sheet: Sheet1
Sample	VDR	RS739837 (BgII) VDR	RS2228570 (FOKI) VDR	rs7975232 (APAL) VDR	rs731236 (TaqI) VDR	rs1544410 BsmI (VDR)
32	0.944465	GG	AG	CC	AA	CC
33	0.43383	GT	AA	AC	GG	CT
36	0.360331	GG	GG	CC	AG	CC
37	0.805981		GG	AC	AA	CT
39	0.36427	GT	AG	AC	AG	CT
42	0.688694	TT	AA	CC	AG	CT
45	1.0089	GT	GG	AC	AG	CC
50	0.866981	GT	AG	AC	AG	CT
52	1.22925	GG	AG	CC		CC
53	0.366018	GG	AG	CC	GG	CC
54	1.14186	GG	AG	CC	AG	CC
55	0.050301	TT	AG	AA	AG	CT
58	1.65808	TT	GG	AA	AA
60	0.410204	TT	AG	AA	GG	TT
61	0.542667	TT	AA	AA	AG	CT
62	0.362449	GG	AG	CC	GG	CC
63	0.0776178	GG	GG	AC	AG	CC
64	0.8082	GT	AG	AC	AG	CT
65	0.33763	TT	GG	CC	AG	CC
66	1.12695	GT	GG	AC	AG	CT
67	0.354499	GT	GG	AC	AG	CT
68	1.69555	TT	AG	AC	GG	CT
69	18.2655	GG	GG	CC	AG	CC
70	0.57076	GT	GG	CC	AG	CC
71	1.06552	TT	GG	AA	AG	CT
72	0.543353	GT	GG	CC	AG	CT
73	1.19682	GT	AG	CC	AG	CT
74	1.01763	TT	GG	AA	GG	TT
75	0.601432	GT	GG	CC	AG	CT
76	1.83553	GT	AA	AC	AG	CC
77	0.686445	GT	AA	AC	AG	CT
78	1.16232	GT	GG	AC	AG	CT
79	0.587961	GT	GG	AC	AG	CT
80	0.518755	GT	GG	AC	AA	CT
81	0.978274	GT	GG	AC	AG	CC
82	0.61449	GG	AG	CC	AG	CT
83	1.61828	GT	GG	AC	GG	CC
85	0.689771	TT	AG	AA	GG	CT
87	0.369207	GT	AG	AC	AG	CT
89	1.00578	GG	AG	CC	AG	CT
90	3.1608	GG	AG	CC	AG	CT
91	0.567682	GG	AG	AA	GG	CT
93	7.69494	GT	GG	AC	AG	CC
94	1.25619	GT	GG	AC	AG	CT
95	0.127846	GT	GG	AC	AG	CC
96	2.82242	TT	AG	AA	AG	CT
97	1.41943	TT	AA	AA	GG	TT
98	6.46332	GT	GG	AC	AG	CC
99	0.949311	TT	AA	AA	GG	TT
100	0.60142	GT	AA	AC	AG	CT
102	1.08271	GT	AG	AC	AG	CT
105	0.391561	GT	AG	AC	AG	CT
107	0.738964	GT	AG	AA	GG	CT
109	0.483581	TT	GG	AA	AG	CT
111	5.07172	TT	AG	AA	AG	TT
112	2.75028		AG	AC	AG	CT
113	6.41437		AG	AC		CT
